# Supplementary material for: Bringing Psilocybin-Assisted Therapy to Palliative Oncology: Early Lessons from Real-World Implementation
Source: Healthcare (Basel). 2026 Jun 3;14(11):1559. doi: 10.3390/healthcare14111559 (PMC13257048; doi:10.3390/healthcare14111559)
Supplement: Supplementary file 1 [file healthcare-14-01559-s001.zip]

Archive with 2 entries (2 files):
- healthcare-4310057-supplementary S2.pdf
- healthcare-4310057-supplementary S1.pdf
